# Supplementary material for: Selenium intake help prevent age-related cataract formation: Evidence from NHANES 2001–2008
Source: Front Nutr. 2023 Jan 27;10:1042893. doi: 10.3389/fnut.2023.1042893 (PMC9912772; doi:10.3389/fnut.2023.1042893)
Supplement: Supplementary file 1 [file Data_Sheet_1.zip]

Archive with 25 entries (24 files):
- data resource/
- data resource/BMX_B.XPT
- data resource/BMX_C.XPT
- data resource/BMX_D.XPT
- data resource/BMX_E.XPT
- data resource/cataract.diet.xlsx
- data resource/COTNAL_E.XPT
- data resource/COT_D.XPT
- data resource/DEMO_B.XPT
- data resource/DEMO_C.XPT
- data resource/DEMO_D.XPT
- data resource/DEMO_E.XPT
- data resource/DIQ_B.XPT
- data resource/DIQ_C.XPT
- data resource/DIQ_D.XPT
- data resource/DIQ_E.XPT
- data resource/DR1TOT_C.XPT
- data resource/DR1TOT_D.XPT
- data resource/DR1TOT_E.XPT
- data resource/DRXTOT_B.XPT
- data resource/L06COT_C.XPT
- data resource/VIX_B.XPT
- data resource/VIX_C.XPT
- data resource/VIX_D.XPT
- data resource/VIX_E.XPT
